# Supplementary material for: Heterogeneous Catalytic Ozonation of Pharmaceuticals: Optimization of the Process by Response Surface Methodology
Source: Nanomaterials (Basel). 2024 Oct 30;14(21):1747. doi: 10.3390/nano14211747 (PMC11547524; doi:10.3390/nano14211747)
Supplement: Supplementary file 1 [file nanomaterials-14-01747-s001.zip]

Archive with 1 entries (1 files):
- nanomaterials-3238646-supplementary.pdf
